# Supplementary material for: Low-power artificial neuron networks with enhanced synaptic functionality using dual transistor and dual memristor
Source: PLoS One. 2025 Jan 27;20(1):e0318009. doi: 10.1371/journal.pone.0318009 (PMC11771950; doi:10.1371/journal.pone.0318009)
Supplement: S1 Data — (ZIP) [file pone.0318009.s001.zip]

Archive with 19 entries (13 files):
- Data_avaliabilty/
- Data_avaliabilty/1 .Memristor_model (Verilog-A code)/
- Data_avaliabilty/1 .Memristor_model (Verilog-A code)/Memristor_model (Verilog-A code).pdf
- Data_avaliabilty/1 .Memristor_model (Verilog-A code)/Memristor_values.pdf
- Data_avaliabilty/2. Cadence_Design files/
- Data_avaliabilty/2. Cadence_Design files/mema2t2m/
- Data_avaliabilty/2. Cadence_Design files/mema2t2m/schematic/
- Data_avaliabilty/2. Cadence_Design files/mema2t2m/schematic/data.dm
- Data_avaliabilty/2. Cadence_Design files/mema2t2m/schematic/master.tag
- Data_avaliabilty/2. Cadence_Design files/mema2t2m/schematic/sch.oa
- Data_avaliabilty/2. Cadence_Design files/mema2t2m/schematic/sch.oa-
- Data_avaliabilty/2. Cadence_Design files/mema2t2m/schematic/sch.oa.cdslck
- Data_avaliabilty/2. Cadence_Design files/mema2t2m/schematic/sch.oa.cdslck.RHEL30.mentorserver.12370
- Data_avaliabilty/2. Cadence_Design files/mema2t2m/schematic/thumbnail_128x128.png
- Data_avaliabilty/3. Screenshots of cirucits_and_results/
- Data_avaliabilty/3. Screenshots of cirucits_and_results/memristor.png
- Data_avaliabilty/3. Screenshots of cirucits_and_results/ML neuron network with DTDM.png
- Data_avaliabilty/3. Screenshots of cirucits_and_results/Output_waveform_ML neuron with DT1M.png
- Data_avaliabilty/3. Screenshots of cirucits_and_results/Output_waveform_ML neuron with DTDM.png
