# Supplementary material for: Low-power artificial neuron networks with enhanced synaptic functionality using dual transistor and dual memristor
Source: PLoS One. 2025 Jan 27;20(1):e0318009. doi: 10.1371/journal.pone.0318009 (PMC11771950; doi:10.1371/journal.pone.0318009)
Supplement: S1 Data — (ZIP) [file pone.0318009.s001.zip › Data_avaliabilty/2. Cadence_Design files/mema2t2m/schematic/sch.oa.cdslck]

#
# Edit Lock-Stake file. CAUTION: Please do not change.
#
# Information about current Edit Lock Owner.
#
LockStakeVersion               1.1
LoginName                      19phd0483
HostName                       mentorserver
ProcessIdentifier              12370
ProcessCreationTime_UTC        1705990906
ProcessCreationTime_Readable   Tue Jan 23 11:51:46 2024 IST
AppIdentifier                  OA File System Design Manager
OSType                         unix
ReasonForPlacingEditLock       OpenAccess edit lock
FilePathUsedToEditLock         /home/userdata/19phd0483/ktneuron1/mema2t2m/schematic/sch.oa.cdslck.dirlck
TimeEditLocked                 Tue Jan 23 11:53:51 2024 IST
